# Supplementary material for: Exploratory Role of Flavonoids on Metabolic Dysfunction-Associated Steatotic Liver Disease (MASLD) in a South Italian Cohort
Source: Antioxidants (Basel). 2024 Oct 24;13(11):1286. doi: 10.3390/antiox13111286 (PMC11591465; doi:10.3390/antiox13111286)
Supplement: Supplementary file 1 [file antioxidants-13-01286-s001.zip]

Archive with 1 entries (1 files):
- antioxidants-3213769-supplementary.pdf
